# Supplementary material for: How Well Do We Handle the Sample Preparation, FT-ICR Mass Spectrometry Analysis, and Data Treatment of Atmospheric Waters?
Source: Molecules. 2022 Nov 12;27(22):7796. doi: 10.3390/molecules27227796 (PMC9692371; doi:10.3390/molecules27227796)
Supplement: Supplementary file 1 [file molecules-27-07796-s001.zip]

Archive with 1 entries (1 files):
- molecules-1957776-supplementary.pdf
